# Supplementary material for: Pharmacological Inhibition of miR-130 Family Suppresses Bladder Tumor Growth by Targeting Various Oncogenic Pathways via PTPN1
Source: Int J Mol Sci. 2021 Apr 29;22(9):4751. doi: 10.3390/ijms22094751 (PMC8124864; doi:10.3390/ijms22094751)
Supplement: Supplementary file 1 [file ijms-22-04751-s001.zip]

Archive with 1 entries (1 files):
- ijms-1108861-supplementary.pdf
